# Supplementary material for: Substantial projections from the lateral division of the lateral habenula to the dorsal raphe nucleus and from the lateral habenula to the contralateral ventral tegmental area
Source: Heliyon. 2024 Nov 7;10(22):e40234. doi: 10.1016/j.heliyon.2024.e40234 (PMC11600024; doi:10.1016/j.heliyon.2024.e40234)
Supplement: Multimedia component 2 [file mmc2.xlsx]

## Sheet: Sheet1
Individual data (Relative values)										Individual data (Relative values; anterior middle posterior)											Individual data (Densities; anterior middle posterior)
Injected areas	Counted areas	ID1	ID2	ID3	average	SD				Injected areas	counted areas		ID1	ID2	ID3	average	SD				Injected areas	counted areas		ID1	ID2	ID3	average	SD
DRN	LHb-m	1.37183	1.12586	1.31473	1.27081	0.128733				DRN	LHb-m	anterior	0.975076	0.581031	0.457736	0.671281	0.27022				DRN	LHb-m	anterior	2610.15	1749.61	375.313	1578.35	1127.22
	LHb-l	0.663419	0.827	0.71329	0.73457	0.0838411						middle	1.61467	1.27215	1.94036	1.60906	0.334138						middle	4322.26	3830.71	1590.96	3247.98	1455.91
	% of medial	67.4036	57.6518	64.8282	63.5	*Calculated from the average value						posterior	1.6183	1.84431	1.99153	1.81805	0.187996						posterior	4331.97	5553.6	1632.92	3839.5	2006.2
	% of lateral	32.5964	42.3482	35.1718	36.5	*Calculated from the average value					LHb-l	anterior	0	0	0	0	0					LHb-l	anterior	0	0	0	0	0
	left LHb	2.0414	1.84026	2.11795	1.99987	0.143428						middle	0.761828	0.652778	0.839765	0.751457	0.0939239						middle	2039.31	1965.65	688.551	1564.5	759.491
	right LHb	2.02951	2.10929	1.97599	2.03826	0.0670783						posterior	0.599707	1.00465	0.624665	0.743009	0.226935						posterior	1605.33	3025.22	512.184	1714.25	1260.05
		ID4	ID5	ID6	average	SD					% of medial	anterior	100	100	100	100	*Calculated from the average value					% of medial	anterior	100	100	100	100	*Calculated from the average value
Left VTA	ipsilateral LHb-m	1.1261	1.632	1.19533	1.31781	0.27429						middle	67.9433	66.0882	69.794	68.2203	*Calculated from the average value						middle	67.9433	66.0882	69.794	67.4907	*Calculated from the average value
	ipsilateral LHb-l	0.877854	0.538783	0.81127	0.742636	0.179653						posterior	72.9619	64.7362	76.1231	71.0938	*Calculated from the average value						posterior	72.9619	64.7362	76.1231	69.1335	*Calculated from the average value
	contralateral LHb-m	1.45705	1.55189	1.33536	1.4481	0.108544					% of lateral	anterior	0	0	0	0	*Calculated from the average value					% of lateral	anterior	0	0	0	0	*Calculated from the average value
	contralateral LHb-l	0.533946	0.693975	0.744903	0.657608	0.11008						middle	32.0567	33.9118	30.206	31.7797	*Calculated from the average value						middle	32.0567	33.9118	30.206	32.5093	*Calculated from the average value
	ipsilateral LHb-s	3.30932	2.95196	2.05877	2.77335	0.644123						posterior	27.0381	35.2638	23.8769	28.9062	*Calculated from the average value						posterior	27.0381	35.2638	23.8769	30.8665	*Calculated from the average value
	contralateral LHb-s	0.732424	1.60012	2.02292	1.45182	0.657905					left LHb	anterior	1.04795	0.568316	0.568539	0.728267	0.276851					left LHb	anterior	2805.21	1711.32	466.164	1660.9	1170.34
	% of ipsilateral	81.8785	64.8487	50.4391								middle	1.03641	0.560238	1.18894	0.928528	0.32794						middle	2774.32	1686.99	974.852	1812.05	906.228
	% of contralateral	18.1215	35.1513	49.5609								posterior	0.953784	1.55695	1.28413	1.26496	0.302042						posterior	2553.15	4688.31	1052.9	2764.79	1826.92
		ID7	ID8	ID9	average	SD					right LHb	anterior	0.895618	0.59579	0.296969	0.596126	0.299324					right LHb	anterior	2397.45	1794.05	243.495	1478.33	1111.14
Right VTA	ipsilateral LHb-m	2.03205	1.35774	1.35203	1.58061	0.390974						middle	1.16517	1.29006	1.20409	1.21977	0.0639025						middle	3119	3884.63	987.271	2663.63	1501.4
	ipsilateral LHb-l	0.378756	0.750963	0.718287	0.616002	0.20611						posterior	0.926054	1.19735	0.966412	1.02994	0.146381						posterior	2478.92	3605.47	792.393	2292.26	1415.8
	contralateral LHb-m	1.26172	1.10436	0.872217	1.07943	0.195945							ID4	ID5	ID6	average	SD							ID4	ID5	ID6	average	SD
	contralateral LHb-l	0.793662	0.918272	1.08764	0.933191	0.147555		0.269076		Left VTA	ipsilateral LHb-m	anterior	0.686251	1.18156	1.06426	0.977354	0.258836				Left VTA	ipsilateral LHb-m	anterior	1407.21	2295.2	1485.23	1729.21	491.71
	ipsilateral LHb-s	2.75538	1.86647	3.46237	2.69474	0.799679		0.730924				middle	1.40341	1.49932	1.76381	1.55551	0.186656						middle	2877.8	2912.46	2461.5	2750.59	250.957
	contralateral LHb-s	1.72589	2.25188	0.549294	1.50902	0.871767						posterior	1.31086	2.39403	0.892306	1.5324	0.774988						posterior	2688.01	4650.47	1245.27	2861.25	1709.2
	% of ipsilateral	61.4865	45.3207	86.3076							ipsilateral LHb-l	anterior	0	0	0	0	0					ipsilateral LHb-l	anterior	0	0	0	0	0
	% of contralateral	38.5135	54.6793	13.6924								middle	1.00647	0.434479	1.01291	0.817951	0.332112						middle	2063.83	843.986	1413.57	1440.46	610.369
Left and Right VTA ID4-9	ipsilateral LHb-s	average(6 mice)	2.73404	SD	0.650851							posterior	0.783489	0.629874	0.599964	0.671109	0.098466						posterior	1606.6	1223.55	837.285	1222.48	384.66
	contralateral LHb-s	average(6 mice)	1.48042	SD	0.691454						contralateral LHb-m	anterior	0.753462	0.854624	1.22578	0.944623	0.24869					contralateral LHb-m	anterior	344.174	869.791	1621.35	945.106	641.911
	% of ipsilateral	64.8456										middle	1.86087	2.08366	1.43015	1.79156	0.332224						middle	850.03	2120.64	1891.66	1620.78	677.233
	% of contralateral	35.1544										posterior	2.07082	2.22823	1.45253	1.91719	0.410036						posterior	945.933	2267.77	1921.27	1711.66	685.394
											contralateral LHb-l	anterior	0	0	0	0	0					contralateral LHb-l	anterior	0	0	0	0	0
												middle	0.131405	1.23349	0.951395	0.772098	0.572504						middle	60.0244	1255.39	1258.42	857.942	691.018
												posterior	0.987886	0.456023	0.590982	0.678297	0.276474						posterior	451.257	464.116	781.695	565.689	187.177
Individual data (Densities)											ipsilateral LHb-s	anterior	1.13327	1.60675	1.09192	1.27732	0.286049					ipsilateral LHb-s	anterior	1407.21	2295.2	1485.23	1729.21	491.71
	ID	1	2	3	average	SD						middle	1.91319	1.03764	1.29583	1.41555	0.449882						middle	2375.65	1482.25	1762.59	1873.49	456.91
Injected areas	Counted areas											posterior	1.63996	1.54898	0.730429	1.30646	0.500924						posterior	2036.37	2212.67	993.527	1747.52	658.904
DRN	LHb-m	3672.2	3390.2	1077.99	2713.46	1423.36					contralateral LHb-s	anterior	0.277175	0.608896	1.192	0.69269	0.463132					contralateral LHb-s	anterior	344.174	869.791	1621.35	945.106	641.911
	LHb-l	1775.88	2490.27	584.85	1617	962.594						middle	0.265397	1.05471	1.0508	0.790302	0.454585						middle	329.549	1506.62	1429.3	1088.49	658.397
	% of medial	67.4036	57.6518	64.8282	62.6599	*Calculated from the average value						posterior	0.522937	0.572685	0.811187	0.635603	0.154081						posterior	649.342	818.065	1103.37	856.927	229.497
	% of lateral	32.5964	42.3482	35.1718	37.3401	*Calculated from the average value					% of ipsilateral	anterior	80.3484	72.5184	47.8092							% of ipsilateral	anterior	80.3484	72.5184	47.8092
	left LHb	5464.55	5541.41	1736.58	4247.51	2174.87						middle	87.8179	49.5922	55.2209								middle	87.8179	49.5922	55.2209
	right LHb	5432.73	6351.5	1620.18	4468.14	2508.82						posterior	75.8224	73.0077	47.3807								posterior	75.8224	73.0077	47.3807
	ID	4	5	6	average	SD					% of contralateral	anterior	19.6516	27.4816	52.1908							% of contralateral	anterior	19.6516	27.4816	52.1908
Left VTA	ipsilateral LHb-m	2309.15	3170.2	1668.15	2382.5	753.702						middle	12.1821	50.4078	44.7791								middle	12.1821	50.4078	44.7791
	ipsilateral LHb-l	1800.11	1046.6	1132.17	1326.29	412.559						posterior	24.1776	26.9923	52.6193								posterior	24.1776	26.9923	52.6193
	contralateral LHb-m	665.565	1579.43	1766.28	1337.09	589.017							ID7	ID8	ID9	average	SD							ID7	ID8	ID9	average	SD
	contralateral LHb-l	243.902	706.291	985.287	645.16	374.454				Right VTA	ipsilateral LHb-m	anterior	2.94162	0.892552	0.853672	1.56262	1.19441				Right VTA	ipsilateral LHb-m	anterior	3239.16	544.637	781.048	1521.62	1492.13
	ipsilateral LHb-s	4109.25	4216.79	2800.33	3708.79	788.587						middle	1.84267	1.97271	1.87695	1.89744	0.0673959						middle	2029.05	1203.75	1717.27	1650.03	416.741
	contralateral LHb-s	909.467	2285.72	2751.57	1982.25	957.813						posterior	0.704301	2.04258	1.85325	1.53338	0.724214						posterior	775.539	1246.38	1695.59	1239.17	460.069
	% of ipsilateral	81.8785	64.8487	50.4391							ipsilateral LHb-l	anterior	0	0	0	0	0					ipsilateral LHb-l	anterior	0	0	0	0	0
	% of contralateral	18.1215	35.1513	49.5609								middle	0.467936	0.481758	1.00762	0.65244	0.307677						middle	515.267	293.97	921.903	577.046	318.493
	ID	7	8	9	average	SD						posterior	0.309286	0.376213	0.548387	0.411295	0.123351						posterior	340.569	229.566	501.734	357.29	136.852
Right VTA	ipsilateral LHb-m	2237.59	828.495	1237	1434.36	724.981					contralateral LHb-m	anterior	1.63318	0.689653	0.960572	1.09447	0.485803					contralateral LHb-m	anterior	1321.24	529.332	147.285	665.952	598.782
	ipsilateral LHb-l	417.066	458.239	657.18	510.828	128.405						middle	1.13588	1.57354	0.724887	1.14477	0.424397						middle	918.928	1207.75	111.147	745.941	568.398
	contralateral LHb-m	1020.73	847.632	133.738	667.368	470.172						posterior	0.907223	1.51838	0.831899	1.08583	0.376482						posterior	733.943	1165.41	127.556	675.635	521.376
	contralateral LHb-l	642.072	704.806	166.768	504.549	294.203					contralateral LHb-l	anterior	0	0	0	0	0					contralateral LHb-l	anterior	0	0	0	0	0
	ipsilateral LHb-s	2654.65	1286.73	1894.18	1945.19	685.385						middle	1.4416	0.490787	2.02028	1.31756	0.772256						middle	1166.26	376.696	309.771	617.575	476.349
	contralateral LHb-s	1662.81	1552.44	300.506	1171.92	756.679						posterior	0.341401	0.850609	0.382088	0.524699	0.282978						posterior	276.193	652.872	58.5858	329.217	300.67
	% of ipsilateral	61.4865	45.3207	86.3076							ipsilateral LHb-s	anterior	3.36206	1.4954	1.42767	2.09504	1.09779					ipsilateral LHb-s	anterior	3239.16	1030.92	781.048	1683.71	1352.84
	% of contralateral	38.5135	54.6793	13.6924								middle	0.875667	0.719039	2.09517	1.22996	0.753376						middle	843.657	495.702	1146.22	828.526	325.522
Left and Right VTA ID4-9	ipsilateral LHb-s	average	2826.99	SD	1170.36							posterior	0.465346	0.66872	1.53742	0.890496	0.569407						posterior	448.335	461.013	841.088	583.478	223.186
	contralateral LHb-s	average	1577.08	SD	890.495						contralateral LHb-s	anterior	1.37137	1.38798	0.269222	1.00952	0.641175					contralateral LHb-s	anterior	1321.24	956.87	147.285	808.464	600.882
	% of ipsilateral	64.1904										middle	1.12254	0.884565	0.472425	0.826511	0.328924						middle	1081.51	609.815	258.453	649.926	412.992
	% of contralateral	35.8096										posterior	0.430866	1.14918	0.13939	0.573145	0.519713						posterior	415.116	792.239	76.2568	427.871	358.162
											% of ipsilateral	anterior	71.028	51.8626	84.1345							% of ipsilateral	anterior	71.028	51.8626	84.1345
												middle	43.8225	44.839	81.6005								middle	43.8225	44.839	81.6005
												posterior	51.9236	36.7853	91.6872								posterior	51.9236	36.7853	91.6872
											% of contralateral	anterior	28.972	48.1374	15.8655							% of contralateral	anterior	28.972	48.1374	15.8655
												middle	56.1775	55.161	18.3995								middle	56.1775	55.161	18.3995
												posterior	48.0764	63.2147	8.31278								posterior	48.0764	63.2147	8.31278
										Left and Right VTA ID4-9	ipsilateral LHb-m	anterior	average	1.26999	SD	0.836784					Left and Right VTA ID4-9	ipsilateral LHb-m	anterior	average	1625.41	SD	1000.11
												middle	average	1.72648	SD	0.22545							middle	average	2200.31	SD	676.781
												posterior	average	1.53289	SD	0.670848							posterior	average	2050.21	SD	1429.18
											ipsilateral LHb-l	anterior	average	0	SD	0						ipsilateral LHb-l	anterior	average	0	SD	0
												middle	average	0.735195	SD	0.300339							middle	average	1008.76	SD	642.839
												posterior	average	0.541202	SD	0.173826							posterior	average	789.884	SD	539.668
											contralateral LHb-m	anterior	average	1.01954	SD	0.354791						contralateral LHb-m	anterior	average	805.529	SD	575.859
												middle	average	1.46816	SD	0.491625							middle	average	1183.36	SD	736.403
												posterior	average	1.50151	SD	0.575582							posterior	average	1193.65	SD	786.538
											contralateral LHb-l	anterior	average	0	SD	0						contralateral LHb-l	anterior	average	0	SD	0
												middle	average	1.04483	SD	0.677432							middle	average	737.758	SD	546.899
												posterior	average	0.601498	SD	0.263976							posterior	average	447.453	SD	258.749
											ipsilateral LHb-s	anterior	average	1.68618	SD	0.845808						ipsilateral LHb-s	anterior	average	1706.46	SD	910.717
												middle	average	1.32276	SD	0.5642							middle	average	1351.01	SD	673.409
												posterior	average	1.09848	SD	0.531005							posterior	average	1165.5	SD	774.653
											contralateral LHb-s	anterior	average	0.851107	SD	0.529484						contralateral LHb-s	anterior	average	876.785	SD	561.11
												middle	average	0.808407	SD	0.355428							middle	average	869.207	SD	547.102
												posterior	average	0.604374	SD	0.344539							posterior	average	642.399	SD	357.22
											% of ipsilateral	anterior	66.456									% of ipsilateral	anterior	66.0588
												middle	62.0674										middle	60.8503
												posterior	64.5081										posterior	64.4671
											% of contralateral	anterior	33.544									% of contralateral	anterior	33.9412
												middle	37.9326										middle	39.1497
												posterior	35.4919										posterior	35.5329
